# Supplementary material for: Self-Power Dynamic Sensor Based on Triboelectrification for Tilt of Direction and Angle
Source: Sensors (Basel). 2018 Jul 22;18(7):2384. doi: 10.3390/s18072384 (PMC6068663; doi:10.3390/s18072384)
Supplement: Supplementary file 1 [file sensors-18-02384-s001.zip]

Archive with 1 entries (1 files):
- sensors-325703-SI.pdf
